# Supplementary material for: High Electron Mobility in Si-Doped Two-Dimensional β-Ga2O3 Tuned Using Biaxial Strain
Source: Materials (Basel). 2024 Aug 12;17(16):4008. doi: 10.3390/ma17164008 (PMC11356731; doi:10.3390/ma17164008)
Supplement: Supplementary file 1 [file materials-17-04008-s001.zip]

Archive with 1 entries (1 files):
- materials-3105919-supplementary.pdf
